# Supplementary material for: MSCA: a spectral comparison algorithm between time series to identify protein-protein interactions
Source: BMC Bioinformatics. 2015 May 13;16:152. doi: 10.1186/s12859-015-0599-8 (PMC4448560; doi:10.1186/s12859-015-0599-8)
Supplement: Supplementary file 2 — Supplementary material. The supplementary material contains all the sequences used in the validation study. [file 12859_2015_599_MOESM2_ESM.zip]

Archive with 23 entries (22 files):
- MSCA_sequences_used/
- MSCA_sequences_used/101 negative interactions STAT3.txt
- MSCA_sequences_used/101 STRING9.1 positive interactions STAT3.txt
- MSCA_sequences_used/20 negative interactions MAGI1.txt
- MSCA_sequences_used/20 STRING9.1 positive interactions  MAGI1.txt
- MSCA_sequences_used/332 sequence interactions ROP18 query.txt
- MSCA_sequences_used/332 sequence interactions ROP5 query.txt
- MSCA_sequences_used/332 sequence interactios ROP17 query.txt
- MSCA_sequences_used/332 sequences interactions ROP16 query.txt
- MSCA_sequences_used/67 negative interactions JAK1.txt
- MSCA_sequences_used/67 STRING9.1 positive interactions JAK1.txt
- MSCA_sequences_used/JAK1 interactions group  1 262 sequences.txt
- MSCA_sequences_used/JAK1 interactions group 2  212 sequences.txt
- MSCA_sequences_used/JAK1 interactions group 3  212 sequences.txt
- MSCA_sequences_used/JAK1 interactions group 4  212 sequences.txt
- MSCA_sequences_used/MAGI1 interactions group 1 279 sequences.txt
- MSCA_sequences_used/MAGI1 interactions group 2  218 sequences.txt
- MSCA_sequences_used/MAGI1 interactions group 3  218 sequences.txt
- MSCA_sequences_used/MAGI1 interactions group 4  218 sequences.txt
- MSCA_sequences_used/SCRIB interactions group 1 279 sequences.txt
- MSCA_sequences_used/SCRIB interactions group 2  218 sequences.txt
- MSCA_sequences_used/SCRIB interactions group 3  218 sequences.txt
- MSCA_sequences_used/SCRIB interactions group 4  218 sequences.txt
